# Supplementary material for: Virus-producing cells determine the host protein profiles of HIV-1 virion cores
Source: Retrovirology. 2012 Aug 13;9:65. doi: 10.1186/1742-4690-9-65 (PMC3432596; doi:10.1186/1742-4690-9-65)
Supplement: Additional file 1 — Table S1: Overlapping and unique high scored cellular proteins within viral cores isolated from the virus produced by Sup-T1 cells infected with HIV-1 NL4-3 strain pseudotyped with MLV Env (blue symbols) or VSV-G (green symbols) envelope glycoproteins. [file 1742-4690-9-65-S1.xls]

## Sheet: Sheet1
Supplemented Table S1: Overlapping and unique high scored cellular proteins within viral cores isolated from the virus produced by Sup-T1 cells infected with HIV-1 NL4-3 strain pseudotyped with MLV Env (blue symbols) or VSV-G (green symbols) envelope glycoproteins
Description	Gene name	Accession	# AAs	MW [kDa]	Score-1: SupT1- (NL4-3-Env-MLV)	Coverage 1	Score-2: SupT1- (NL4-3-VSVG)	Coverage 2
Tubulin β5 [Homo sapiens]	TUBB	gi7106439	444	49.6	350.95	0.7342	280.7	0.7162
Similar to tubulin β2 [Homo sapiens]	TUBB2C	gi23958133	445	49.8	300.86	0.6697	205.65	0.591
Glyceraldehyde-3-phosphate dehydrogenase [Homo sapiens]	GAPDH	gi31645	335	36	283.41	0.6567	199.96	0.6687
Tubulin beta-5 chain (Tubulin 5 beta)	TUBB4	gi135470	444	49.6	227.78	0.4932	156.76	0.4595
Tubulin beta-4 chain (Tubulin beta-III)	TUBB3	gi20455526	450	50.4	205.39	0.2978	152.62	0.2978
lymphocyte-specific protein tyrosine kinase [Homo sapiens]	LCK	gi15215430	531	57.9	193.92	0.5857	80.59	0.371
CLTC protein; clathrin [Homo sapiens]	CLTC	gi30353925	1639	187.8	193.55	0.3167	264.84	0.3472
Tubulin α1 chain (Alpha-tubulin 1)	TUBA1A	gi135395	451	50.1	168.09	0.459	129.56	0.6475
Eukaryotic translation elongation factor 1 α1; CTCL tumor antigen; translation elongation factor 1 alpha 1-like 14; elongation factor Tu [Homo sapiens]	EEF1A1	gi4503471	462	50.1	166.3	0.4632	212.24	0.4307
Tubulin α, ubiquitous [Homo sapiens]		gi5174477	451	50.1	165.79	0.459	123.33	0.5233
Tubulin α6 [Homo sapiens]	TUBA1C	gi14389309	449	49.9	160.67	0.4232	122.43	0.559
Heat shock 90kDa protein 1, beta [Homo sapiens]	HSP90B1	gi20149594	724	83.2	133.66	0.3646	68.73	0.2624
Eukaryotic translation elongation factor 2; polypeptidyl-tRNA translocase [Homo sapiens]	EEF2	gi4503483	858	95.3	127.27	0.3788	78.95	0.2564
β-tubulin 4Q [Homo sapiens]	TUBB4Q	gi16974658	444	49.7	120.64	0.2432	73.45	0.2117
Janus kinase and microtubule interacting protein 2 (protein for MGC:9832) [Homo sapiens]	JAKMIP2	gi15277503	360	40.2	116.3	0.625	84.41	0.5639
Tubulin β5 chain [Homo sapiens]	TUBB4	gi10433717	446	49.8	104.27	0.1682	75.5	0.1682
Tubulin, α-like 2; tubulin, α 8 [Homo sapiens]	TUBA8	gi9507215	449	50.1	99.9	0.2873	78.91	0.3318
beta tubulin 1, class VI [Homo sapiens]	TUBB1	gi13562114	451	50.3	70.96	0.0909	42.09	0.0732
GTP binding protein; RAN (ras-related nuclear protein) [Homo sapiens]	RAN	gi4092054	216	24.4	69.15	0.4491	28.06	0.2546
Chain C, Human Cyclophilin A Bound To The Amino-Terminal Domain Of Hiv-1 Capsid, CIPA	PPIA	gi2624881	145	16.1	67.96	0.3448	60.56	0.3448
Heat shock protein HSP 90-α (HSP 86)	HSP90AA1	gi123678	732	84.6	56.98	0.1967	28.05	0.179
Chaperonin containing TCP1, subunit 6A (zeta 1); chaperonin containing T-complex subunit 6 [Homo sapiens]	CCT6A	gi4502643	531	58	53.81	0.1601	26.08	0.0979
similar to Elongation factor 1α [Homo sapiens]	EEF1A	gi27477962	462	50.1	53.65	0.1926	54.39	0.1342
Adenylyl cyclase-associated protein [Homo sapiens]	CAP1	gi5453595	475	51.6	46	0.1137	14.92	0.1516
Ubiquitin activating enzyme E1 [Homo sapiens]	UBA1	gi35830	1058	117.7	40.35	0.1011	8.83	0.0501
similar to Uracil DNA glycosylase [Homo sapiens] [Rattus norvegicus]	UNG	gi27663136	236	25.6	32.82	0.1186	24.9	0.1186
similar to FKSG30 [Homo sapiens]-Actin β-like 3	ACTBL3	gi30148692	649	73.2	28.75	0.1171	29.58	0.0601
Fatty acid synthase [Homo sapiens]	FASN	gi21618359	2509	273.1	27.7	0.0367	16.94	0.0291
Chaperonin containing TCP1, subunit 7 (η); chaperonin containing t-complex polypeptide 1, η subunit [Homo sapiens]	CCT7	gi5453607	543	59.3	25.46	0.1123	17.48	0.0755
similar to hypothetical protein FLJ21665 [Homo sapiens] [Rattus norvegicus]-Tubulin alpha-like 3	TUBAL3	gi27688321	607	68	24.95	0.0329	17.48	0.056
Adenine phosphoribosyltransferase; AMP pyrophosphorylase; AMP diphosphorylase; transphosphoribosidase [Homo sapiens]	APRT	gi4502171	180	19.6	24.81	0.2667	9.44	0.2444
Alanyl-tRNA synthetase protein [Homo sapiens]	AARS	gi15079238	968	106.7	23.05	0.031	6.25	0.0196
similar to 60S ribosomal protein L7; similar to P18124 (PID:d133021) [Homo sapiens]	RPL7A	gi4176369	247	29	22.44	0.2348	28.86	0.2227
Chain A, Cyclophilin A Complexed With Dipeptide Gly-Pro	PPIA	gi1633054	164	17.9	22.35	0.4268	20	0.3598
similar to cytoplasmic β-actin [Homo sapiens]	ACTB	gi29736622	376	42	22.26	0.1782	12.68	0.1596
U5 small nuclear ribonucleoprotein component [Homo sapiens]	SNRP116	gi24474791	850	95.3	21.42	0.0835		0
similar to Eukaryotic translation initiation factor 3, subunit 5 epsilon, 47kDa; eukaryotic translation initiation factor 3, subunit 5 (epsilon, 47kD) [Homo sapiens] [Rattus norvegicus]	EIF3E	gi27679472	208	23.1	21.06	0.0913	6.81	0.149
3-Phosphoglycerate dehydrogenase [Homo sapiens]	PHGDH	gi5771521	405	43.1	20.91	0.1556	4.91	0.0938
DEAH (Asp-Glu-Ala-His) box polypeptide 9 isoform 2; (RNA helicase A); leukophysin; DEAD/H box-9 (nuclear DNA helicase II; RNA helicase A); ATP-dependent RNA helicase A; (nuclear DNA helicase II; leukophysin) [Homo sapiens]	DHX9	gi13514822	235	24.3	20.67	0.1149	15.15	0.1277
guanine nucleotide binding protein (G protein), beta polypeptide 2-like 1; protein homologous to chicken B complex protein, guanine nucleotide binding [Homo sapiens]	GNB2L1	gi5174447	317	35.1	17.9	0.1136	13.77	0.1167
Chain A, Human Rap1a, Residues 1-167, Double Mutant (E30d,K31e) Complexed With Gppnhp And The Ras-Binding-Domain Of Human C-Raf1, Residues 51-131	RAP1A	gi1942609	167	19	17.8	0.1497	10.56	0.0838
Ribosomal protein L18; 60S ribosomal protein L18 [Homo sapiens]	RPL18	gi4506607	188	21.6	17.74	0.3138	18.88	0.2447
Heterogeneous nuclear ribonucleoprotein K	HNRNPK	gi13384620	463	50.9	17.42	0.1166	5.37	0.0842
Small nuclear ribonucleoprotein Sm D1 [Homo sapiens]	SNRPD1	gi32959908	119	13.3	17.22	0.1681	11.25	0.1681
non-POU domain containing, octamer-binding; Nuclear RNA-binding protein, 54-kD; [Homo sapiens]; p54NRB or NONO	NONO	gi7657383	471	54.2	16.93	0.1805	15.09	0.0743
Lymphocyte-specific protein tyrosine kinase [Homo sapiens]	LCK	gi6984209	496	56.6	16.7	0.0948	20.24	0.119
Heterogeneous nuclear ribonucleoprotein L [Homo sapiens]	HNRNPL	gi4557645	558	60.1	16.15	0.1362		0
Similar to RIKEN cDNA 2510008H07 gene; Ribosomal_L15e [Homo sapiens]	RPL15	gi21040388	219	25.6	15.79	0.1826	22.72	0.1781
WD repeat domain 61 subunit of PAF and SKI complexes; recombination protein REC14 [Homo sapiens]	WDR61	gi13376840	305	33.6	15.73	0.0656		0
Myosin, heavy chain [Homo sapiens]	MYH	gi30268331	1331	154.1	15.66	0.0511	5.1	0.0331
Chaperonin containing TCP1, subunit 2 (β) [Homo sapiens]	CCT2	gi5453603	535	57.5	15.55	0.1439	9.49	0.1084
KIAA1375 protein - Protein-interacting Bro1-like domain of mammalian Alix and related domains [Homo sapiens]		gi7243131	546	60	15.28	0.0311	3.07	0.0311
EBNA-2 co-activator (100kD) [Homo sapiens]	SND1	gi7657431	885	99.6	15.27	0.0384		0
similar to Valyl-tRNA synthetase 2 [Homo sapiens]	VARS2	gi15215421	1264	140.4	15.25	0.0411	4.98	0.0222
similar to Tripeptidyl peptidase II [Homo sapiens]	TPP2	gi25140230	1249	138.3	15.23	0.0296	8.49	0.0216
Similar to Eukaryotic translation elongation factor 1 gamma [Homo sapiens]	EEF1G	gi15530265	437	50.1	15.12	0.103	8.19	0.0503
similar to 60S acidic ribosomal protein P1 [Homo sapiens]	RPLP1	gi18551340	96	10.1	14.45	0.1667	13.65	0.1667
ATP-dependant DNA helicase II; (double-strand-break rejoining; Ku autoantigen, 80kD); X-ray repair, complementing defective, repair in Chinese hamster; DNA repair protein XRCC5 [Homo sapiens]	XRCC5	gi10863945	732	82.7	14.12	0.0601	6.26	0.0751
Smooth muscle and non-muscle myosin alkali light chain isoform 1 [Homo sapiens]	MYL6	gi17986258	151	16.9	13.9	0.2384	1.1	0.106
hypothetical protein DKFZp434H239.1: SUMO-activating enzyme subunit 2; Anthracycline-associated resistance ARX; Ubiquitin-like 1-activating enzyme E1B - human	UBA2	gi11360042	640	71.1	13.86	0.0422		0
Human 26S proteasome subunit p97, non-ATPase, 2 [Homo sapiens]	PSMD2	gi1060888	908	100.1	13.85	0.0771	8.96	0.0606
2',3'-cyclic-nucleotide 3'-phosphodiesterase (EC 3.1.4.37)	CNP	gi180687	401	45.1	12.93	0.0898	8.2	0.0623
similar to Protein phosphatase 1, regulatory (inhibitor) subunit 2 [Homo sapiens]	PPP1R2	gi29738275	258	28.5	11.92	0.0271	11.98	0.0271
similar to 60S ribosomal protein L7 [Homo sapiens]	RPL7	gi30154051	248	29.3	11.56	0.1573	24.36	0.1855
67 kda laminin receptor [Homo sapiens]	RPS2 (LLREP3)	gi250127	295	32.7	11.1	0.2475	14.81	0.1831
Chain C, Human Pcna (proliferating cell nuclear antigen)	PCNA	gi2914385	261	28.7	11.09	0.0766		0
C-1-tetrahydrofolate synthase, cytoplasmic (C1-THF synthase) [Includes: Methylenetetrahydrofolate dehydrogenase ; Methenyltetrahydrofolate cyclohydrolase ; Formyltetrahydrofolate synthetase ]	MTHFD1	gi115206	935	101.5	10.8	0.0513	9.89	0.0246
Coronin, actin binding protein, 1A; coronin, actin-binding, 1A; coronin, actin-binding protein, 1A; coronin-1 [Homo sapiens]	CORO1A	gi5902134	461	51	10.44	0.1236	6.79	0.0434
U5 snRNP-specific protein; U5 snRNP-specific protein (220 kD), ortholog of S. cerevisiae Prp8p; precursor mRNA processing protein; splicing factor Prp8 [Homo sapiens]	PRPF8	gi17999537	2335	273.5	10.22	0.0236	8.55	0.0133
Ribosomal protein L4; 60S ribosomal protein L4; homologue of Xenopus ribosomal protein L1 [Homo sapiens]	RPL4	gi16579885	427	47.7	10.09	0.0632	37.11	0.1686
L-plastin; Lymphocyte cytosolic protein-1 (plasmin); plastin 2 [Homo sapiens]	LCP1	gi4504965	627	70.2	10.05	0.0399		0
KIAA0788 protein; Small nuclear ribonucleoprotein 200kDa (U5) [Homo sapiens]	SNRNP200	gi20521660	2026	231.6	9.97	0.0286	6.05	0.0301
Thyroid autoantigen 70kDa (Ku antigen); thyroid autoantigen 70kD (Ku antigen) [Homo sapiens]	XRCC6	gi4503841	609	69.8	9.72	0.0854	5.65	0.0296
Serine/arginine-rich splicing factor 3; splicing factor, arginine//serine-rich, 20-kD [Homo sapiens]	SRSF3	gi4506901	164	19.3	9.61	0.1829	10.72	0.1829
Ras-related C3 botulinum toxin substrate 2; Ras-related C3 botulinum toxin substrate 3 (rho family, small GTP-binding protein Rac2); rho family, small GTP binding protein Rac2; small G protein [Homo sapiens]	RAC2	gi4506381	192	21.4	9.42	0.1719		0
Actin-related protein 10 homolog (S. cerevisiae); Arp11 [Homo sapiens]	ACTR10	gi12583652	210	23.7	9.27	0.0524	6.11	0.0524
Ribosomal protein S9; 40S ribosomal protein S9 [Homo sapiens]	RPS9	gi14141193	194	22.6	9.15	0.134	11.14	0.1237
Transketolase; TKT protein (protein for MGC:2211) [Homo sapiens]	TKT	gi31417921	457	49.9	9.08	0.0832		0
Chain A, Human ADP-Ribosylation Factor 1 Complexed With Gdp, Full Length Non-Myristoylated	ARF1	gi1065361	180	20.6	8.78	0.1	8.01	0.1278
Unknown (protein for IMAGE:4111094) [Homo sapiens]		gi17511953	934	106.8	8.72	0.0407	3.37	0.0289
Smooth muscle myosin heavy chain 11 isoform SM2 [Homo sapiens]	MYH11	gi13124875	1938	223.4	8.72	0.0217	3.37	0.0217
Vacuolar protein sorting factor 4B; suppressor of K+ transport defect 1 [Homo sapiens]	VPS4B	gi17865802	444	49.3	8.7	0.0293	2.05	0.0293
Similar to RAB28, member RAS oncogene family [Homo sapiens]	RAB28	gi17390142	95	10.6	8.66	0.1158	1.15	0.1158
similar to hypothetical protein FLJ11274 - Solute carrier family 39 (zinc transporter), member 9 [Homo sapiens] [Rattus norvegicus]	SLC39A9	gi27666464	1051	116.7	8.64	0.02	2	0.0105
Proteasome 26S ATPase subunit 4 isoform 2; protease 26S subunit 6; Tat-binding protein 7; MB67 interacting protein [Homo sapiens]	PSMC4	gi24430155	387	43.5	8.09	0.0775		0
Ribosomal protein S4, X-linked X isoform; 40S ribosomal protein S4, cell cycle gene 2 [Homo sapiens]	RPS4X	gi4506725	263	29.6	7.98	0.1217	22.31	0.2357
DNA-dependent protein kinase catalytic subunit (DNA-PKcs) (DNPK1)	PRKDC	gi13633184	4128	468.8	7.88	0.0034	8.22	0.0092
Protein kinase, cAMP-dependent, regulatory, type I, alpha; tissue-specific extinguisher 1 [Homo sapiens]	PRKAR1A	gi4506063	381	43	7.78	0.1575	7.74	0.1312
5-aminoimidazole-4-carboxamide ribonucleotide formyltransferase/IMP cyclohydrolase; AICARFT/IMPCHASE [Homo sapiens]	ATIC	gi20127454	592	64.6	7.69	0.0608		0
Chain A, Human Platelet Profilin Complexed With The L-Pro10 Peptide	PFN1	gi3891601	138	14.8	7.68	0.2754	1.64	0.2174
Minichromosome maintenance protein 6; DNA replication licensing factor MCM6 [Homo sapiens]	MCM6	gi7427519	821	92.8	7.62	0.0731	4.38	0.0219
similar to Esterase D [Homo sapiens]	ESD	gi20547663	282	31.4	7.62	0.0745	3.27	0.0745
DEAD/H (Asp-Glu-Ala-Asp/His) box polypeptide 3; DEAD/H box-3; helicase like protein 2; CAP-Rf [Homo sapiens]	DDX3X	gi13514813	662	73.2	7.57	0.0498	7.18	0.0529
similar to 60S ribosomal protein L26 [Homo sapiens]	RPL26	gi27499441	145	17.3	7.44	0.0621	7.94	0.0621
TCP1 ring complex protein TRiC5 - subunit 3 (gamma) human	CCT3	gi2136253	544	60.3	7.37	0.1103	2.72	0.0478
Chaperonin containing TCP1, subunit 6B (zeta 2) [Homo sapiens]	CCT6B	gi5729761	540	59.5	6.81	0.0519	2.37	0.0222
Nucleosome assembly protein 1-like 1; HSP22-like protein interacting protein; NAP-1 related protein [Homo sapiens]	NAP1L1	gi4758756	391	45.3	6.64	0.0281	9.15	0.0281
replication protein A2, 32kDa; replication protein A2 (32kD) [Homo sapiens]	RPA2	gi4506585	270	29.2	6.63	0.0852	2.3	0.0852
similar to Ribosomal protein S23 [Homo sapiens]	RPS23	gi30147667	186	21.3	6.52	0.0914	2.83	0.0914
Ribosomal protein P2; 60S acidic ribosomal protein P2; acidic ribosomal phosphoprotein P2 [Homo sapiens]	RPLP2	gi4506671	115	11.7	6.5	0.4087	8.64	0.4087
RTC domain containing 1; RNA 3'-terminal phosphate cyclase [Homo sapiens]	RTCD1 (RTCA)	gi4506589	366	39.3	6.48	0.0301		0
p64 CLCP; Chloride intracellular channel 1 [Homo sapiens]	CLIC1	gi895845	210	23.5	6.46	0.1571	9.31	0.0857
Nucleic acid binding protein Sub2.3 [Homo sapiens]	SUB2.3	gi444021	299	31.7	6.34	0.0903		0
Hypothetical protein XP_304673 [Homo sapiens]	LOC351077	gi30159572	271	28.1	6.25	0.0443	2.04	0.0443
Ribosomal protein S16; 40S ribosomal protein S16 [Homo sapiens]	RPS16	gi4506691	146	16.4	6.19	0.226	9.33	0.2123
Minichromosome maintenance protein 7 isoform 2; DNA replication licensing factor MCM7; homolog of S. cerevisiae Cdc47 [Homo sapiens]	MCM7	gi33469922	543	60.6	6.11	0.0239	7.18	0.0239
homologue to Drosophila photoreceptor protein calphotin; KIAA0170 - mediator of DNA-damage checkpoint 1 [Homo sapiens]	MDC1	gi27544394	2089	226.5	6.09	0.0168	2.58	0.0081
Beta isoform of regulatory subunit B55, protein phosphatase 2 isoform c; PP2A, subunit B, PR55-beta isoform; Serine/threonine protein phosphatase 2A, 55 kDa regulatory subunit B, [Homo sapiens]	PPP2R2B	gi32307119	423	49.3	6.08	0.0615		0
Neutrophil cytosolic factor 3; NCF-3 [Homo sapiens]	NCF-3	gi385323	17	1.9	5.9	1	6	1
Unnamed protein product similar to PRE-MRNA SPLICING HELICASE BRR2 [Homo sapiens]	SNRNP200 ?	gi21748877	625	71.4	5.9	0.0624	6.05	0.0304
Unknown (protein for IMAGE:6503129); eukaryotic translation initiation factor 3, subunit A [Homo sapiens]	EIF3A	gi32449796	812	96.8	5.88	0.0468		0
Ribosomal protein L10a [Rattus norvegicus]	RPL10A	gi13592009	217	24.8	5.85	0.1382		0.1429
Vacuolar protein sorting 28 homolog (S. cerevisiae) [Homo sapiens]	VPS28	gi7705885	221	25.4	5.75	0.0679		0
Heterogeneous nuclear ribonucleoprotein D (hnRNP D) [Homo sapiens]	HNRNPD	gi870747	215	24.6	5.46	0.0372	4.5	0.1116
JKTBP1delta6 - heterogeneous nuclear ribonucleoprotein D-like [Homo sapiens]	HNRPDL	gi15010818	244	27.2	5.46	0.0328	4.5	0.1025
anti-HLA-A2/anti-HLA-A28 immunoglobulin kappa light chain variable region [Homo sapiens]	IGKV	gi3288825	134	14.8	5.29	0.0746	1.95	0.0746
Ribosomal protein L3 [Homo sapiens]	RPL3	gi14250148	403	46.1	5.19	0.0868	16.37	0.1017
Cytosolic inorganic pyrophosphatase [Homo sapiens]	PPA1	gi4583153	282	31.8	5.14	0.0567		0
60S ribosomal protein L5	RPL5	gi1173054	297	34.4		0	14.64	0.2256
Similar to Ras homolog gene family, member A [Homo sapiens]	RHOA	gi12654251	106	12		0	9.81	0.1415
Similar to 60S ribosomal protein L17 (L23) [Homo sapiens]	RPL17	gi13653804	184	21.3		0	8.84	0.163
Ribosomal protein S2, cytosolic - human (fragment)	RPS2	gi88570	221	24.2		0	8.6	0.362
Similar to 60S Ribosomal protein L10 (QM protein homolog) [Homo sapiens]	RPL10	gi27500772	214	24.6		0	7.46	0.1495
Hypothetical protein similar to Isoleucyl-tRNA synthetase [Homo sapiens]	IARS ?	gi31873336	1242	142.2		0	6.81	0.0097
Ribosomal protein S14; 40S ribosomal protein S14; emetine resistance [Homo sapiens]	RPS14	gi5032051	151	16.3		0	6.53	0.0728
Nucleophosmin (nucleolar phosphoprotein B23, numatrin) [Homo sapiens]	NPM1	gi13277532	214	23.5		0	6.39	0.0981
Ribosomal protein L6; 60S ribosomal protein L6; DNA-binding protein TAXREB107; neoplasm-related protein C140 [Homo sapiens]	RPL6	gi16753227	288	32.7		0	5.53	0.0938
Cofilin 1 (non-muscle) [Homo sapiens]	CFL1	gi5031635	166	18.5		0	5.47	0.1687
